# Supplementary material for: Mater-Bi/Brewers’ Spent Grain Biocomposites—Novel Approach to Plant-Based Waste Filler Treatment by Highly Efficient Thermomechanical and Chemical Methods
Source: Materials (Basel). 2022 Oct 12;15(20):7099. doi: 10.3390/ma15207099 (PMC9605683; doi:10.3390/ma15207099)
Supplement: Supplementary file 1 [file materials-15-07099-s001.zip]

Archive with 1 entries (1 files):
- materials-1934170-supplementary.pdf
